# Supplementary material for: MeCP2 prevents age‐associated cognitive decline via restoring synaptic plasticity in a senescence‐accelerated mouse model
Source: Aging Cell. 2021 Aug 7;20(9):e13451. doi: 10.1111/acel.13451 (PMC8441320; doi:10.1111/acel.13451)
Supplement: Supplementary file 4 — Table S1 [file ACEL-20-e13451-s003.xlsx]

## Sheet: Sheet1
Data of MeCP2 expression in hippocampus were from GSE29378 dataset. After data errors were corrected using Grubbs' method, 16 control and 9 AD subjects in GSE29378 were selected.
AD_status	hippocampus	gender	geo_accession	gender	age	postmorteminterval	plaquescore	braakstage
Control	CA3	Male	GSM726084	Male	81	6	1	2
Control	CA1	Male	GSM726086	Male	86	24	1	1
Control	CA1	Female	GSM726089	Female	88	14	NA	NA
Control	CA3	Male	GSM726090	Male	90	4.5	0	1
Control	CA1	Male	GSM726097	Male	90	23	0	2
Control	CA1	Female	GSM726099	Female	74	7.5	1	2
Control	CA1	Male	GSM726102	Male	73	5.25	1	2
Control	CA3	Female	GSM726104	Female	70	NA	1	1
Control	CA1	Male	GSM726105	Male	85	5	1	2
Control	CA1	Female	GSM726116	Female	70	NA	1	1
Control	CA3	Male	GSM726125	Male	85.4	18	1	2
Control	CA1	Male	GSM726130	Male	80	10.5	NA	NA
Control	CA1	Male	GSM726134	Male	81	6	1	2
Control	CA1	Male	GSM726139	Male	90	4.5	0	1
Control	CA3	Female	GSM726140	Female	83	8	0	1
Control	CA3	Female	GSM726144	Female	74	7.5	1	2
AD	CA1	Male	GSM726087	Male	81	12	3	5
AD	CA1	Female	GSM726091	Female	61	17.3	3	NA
AD	CA1	Male	GSM726093	Male	66	12.3	2	NA
AD	CA1	Male	GSM726101	Male	83	15	3	6
AD	CA1	Female	GSM726108	Female	80	12.5	3	5
AD	CA1	Female	GSM726111	Female	84.6	18	3	6
AD	CA3	Male	GSM726119	Male	81	12	3	5
AD	CA1	Female	GSM726129	Female	74	7	2	4
AD	CA3	Female	GSM726135	Female	84.6	18	3	6
